# Supplementary material for: Lecanorchis tabugawaensis (Orchidaceae, Vanilloideae), a new mycoheterotrophic plant from Yakushima Island, Japan
Source: PhytoKeys. 2016 Nov 3;(73):125–35. doi: 10.3897/phytokeys.73.10019 (PMC5109904; doi:10.3897/phytokeys.73.10019)
Supplement: XML Treatment for Lecanorchis tabugawaensis [file phytokeys.73.10019-treatment1.xml]

<!DOCTYPE tp:taxon-treatment
  PUBLIC "-//TaxonX//DTD Taxonomic Treatment Publishing DTD v0 20100105//EN" "tax-treatment-NSO.dtd">
<tp:taxon-treatment xmlns:tp="http://www.plazi.org/taxpub"><tp:treatment-meta><kwd-group><label>Taxon classification</label><kwd><named-content content-type="kingdom">Plantae</named-content></kwd><kwd><named-content content-type="order">Asparagales</named-content></kwd><kwd><named-content content-type="family">Orchidaceae</named-content></kwd></kwd-group><mixed-citation publication-type="journal"><person-group><name><surname>Suetsugu</surname><given-names>Kenji</given-names></name><name><surname>Fukunaga</surname><given-names>Hirokazu</given-names></name></person-group><article-title><italic><tp:taxon-name><tp:taxon-name-part taxon-name-part-type="genus">Lecanorchis</tp:taxon-name-part> <tp:taxon-name-part taxon-name-part-type="species">tabugawaensis</tp:taxon-name-part></tp:taxon-name></italic> (<tp:taxon-name><tp:taxon-name-part taxon-name-part-type="family">Orchidaceae</tp:taxon-name-part></tp:taxon-name>, <tp:taxon-name><tp:taxon-name-part taxon-name-part-type="subfamily">Vanilloideae</tp:taxon-name-part></tp:taxon-name>), a new mycoheterotrophic plant from Yakushima Island, Japan</article-title><source>PhytoKeys</source><day>3</day><month>11</month><year>2016</year><volume>2016</volume><issue>73</issue><fpage>125</fpage><lpage>135</lpage><pub-id pub-id-type="doi">10.3897/phytokeys.73.10019</pub-id></mixed-citation></tp:treatment-meta><tp:nomenclature><tp:taxon-name>
            <tp:taxon-name-part taxon-name-part-type="genus">Lecanorchis</tp:taxon-name-part>
            <tp:taxon-name-part taxon-name-part-type="species">tabugawaensis</tp:taxon-name-part>
            <object-id xmlns:xlink="http://www.w3.org/1999/xlink" content-type="ipni" xlink:type="simple">urn:lsid:ipni.org:names:77158316-1</object-id>
          </tp:taxon-name><tp:taxon-authority>Suetsugu &amp; Fukunaga</tp:taxon-authority><tp:taxon-status xmlns:xlink="http://www.w3.org/1999/xlink" xlink:type="simple">sp. nov.</tp:taxon-status><xref ref-type="fig" rid="F1">Figs 1</xref><xref ref-type="fig" rid="F2">, 2</xref><xref ref-type="fig" rid="F3">, 3</xref></tp:nomenclature><tp:treatment-sec sec-type="diagnosis" id="SECID0ELHAC"><title>Diagnosis.</title><p><italic><tp:taxon-name><tp:taxon-name-part taxon-name-part-type="genus">Lecanorchis</tp:taxon-name-part> <tp:taxon-name-part taxon-name-part-type="species">tabugawaensis</tp:taxon-name-part></tp:taxon-name></italic> differs from its close relative <italic><tp:taxon-name><tp:taxon-name-part taxon-name-part-type="genus">Lecanorchis</tp:taxon-name-part> <tp:taxon-name-part taxon-name-part-type="species">taiwaniana</tp:taxon-name-part></tp:taxon-name></italic> in having a straight column, a narrow and almost entire labellum and the glabrous apical part of the adaxial labellum surface.</p></tp:treatment-sec><tp:treatment-sec sec-type="material" id="SECID0EFIAC"><title>Type.</title><p>JAPAN. Kyushu: Kagoshima Pref., Yakushima Island, Yakushima Town, Koseda, along Tabu River, alt. 170m, 16 July 2015, <italic>H. Yamashita s.n.</italic> (holotype <named-content xmlns:xlink="http://www.w3.org/1999/xlink" content-type="dwc:institutional_code" xlink:type="simple">KYO</named-content>; isotype <named-content xmlns:xlink="http://www.w3.org/1999/xlink" content-type="dwc:institutional_code" xlink:type="simple">OSA</named-content>).</p><!--PageBreak--></tp:treatment-sec><tp:treatment-sec sec-type="Additional specimen examined" id="SECID0EWIAC"><title>Additional specimen examined.</title><p>JAPAN. Kyushu: Kagoshima Pref., Yakushima Island, Yakushima Town, Koseda, along Tabu River, alt. 170m, 9 October 2015, K. Suetsugu <italic>s.n.</italic> (<named-content xmlns:xlink="http://www.w3.org/1999/xlink" content-type="dwc:institutional_code" xlink:type="simple">OSA</named-content>).</p></tp:treatment-sec><tp:treatment-sec sec-type="description" id="SECID0ECJAC"><title>Description.</title><p>Terrestrial, mycoheterotrophic herb. Inflorescence 15–45 cm tall, unbranched or branched at lower half, yellowish white at flowering, brownish black at fruiting, glabrous, ca. 1.0 mm in diam., with membranaceous scale-like sheaths. Ra<!--PageBreak-->chis 6–15 cm, 4–15 flowered, internodes 5–15 mm apart. Floral bracts deltoid, ca. 2.0 mm long, ca. 1.0 mm wide. Pedicellate ovary ascending, 15–20 mm long. Sepals and lateral petals widely spreading, ca. 2.5 cm in diameter. Sepals yellowish white, linear, slightly narrower in lower half, 14–17 mm long, ca. 1.8–2.5 mm wide, apex obtuse, 3-nerved. Petals yellowish white, linear, slightly oblique, 14–17 mm long, ca. 2.0–2.5 mm wide, apex obtuse, 3-nerved. Labellum white tinged with purple toward apex, glabrous, 14–15 mm long, ca. 5 mm wide when flattened, entire. Column 12–13 mm long, straight, fused with labellum for about 2/5–1/2 its length, glabrous; anther whitish, ca. 1.5 mm wide. Capsule 20-30 mm long, bright brown, ascending at 20-45° angle from axis.</p><fig id="F1" position="float" orientation="portrait"><label>Figure 1.</label><caption><p>Photographs of <italic><tp:taxon-name><tp:taxon-name-part taxon-name-part-type="genus">Lecanorchis</tp:taxon-name-part> <tp:taxon-name-part taxon-name-part-type="species">tabugawaensis</tp:taxon-name-part></tp:taxon-name></italic> in Taiwan. <bold>A</bold> Flowering habit <bold>B–C</bold> Flower <bold>D</bold> Fruiting habit <bold>E–F</bold> Lip and column <bold>G</bold> Lip <bold>H</bold> Column. Photos by Hiroaki Yamashita (<bold>A–B</bold>), Takuto Shitara (<bold>C, E–H</bold>) and Kenji Suetsugu (<bold>D</bold>).</p></caption><graphic xmlns:xlink="http://www.w3.org/1999/xlink" xlink:href="phytokeys-073-125-g001.jpg" position="float" orientation="portrait" xlink:type="simple" id="oo_109393.jpg"/></fig><fig id="F2" position="float" orientation="portrait"><label>Figure 2.</label><caption><p>
          <italic><tp:taxon-name><tp:taxon-name-part taxon-name-part-type="genus">Lecanorchis</tp:taxon-name-part> <tp:taxon-name-part taxon-name-part-type="species">tabugawaensis</tp:taxon-name-part></tp:taxon-name></italic>. <bold>A</bold> Flower <bold>B</bold> Flowering habit <bold>C</bold> Fruit <bold>D</bold> Fruiting habit. Bars: 5 mm (<bold>A, C</bold>); 3 cm (<bold>D</bold>). Line drawings by Kumi Hamasaki.</p></caption><graphic xmlns:xlink="http://www.w3.org/1999/xlink" xlink:href="phytokeys-073-125-g002.jpg" position="float" orientation="portrait" xlink:type="simple" id="oo_109394.jpg"/></fig><fig id="F3" position="float" orientation="portrait"><label>Figure 3.</label><caption><p>
          <italic><tp:taxon-name><tp:taxon-name-part taxon-name-part-type="genus">Lecanorchis</tp:taxon-name-part> <tp:taxon-name-part taxon-name-part-type="species">tabugawaensis</tp:taxon-name-part></tp:taxon-name></italic>. <bold>A</bold> Flower <bold>B</bold> Anther cap <bold>C</bold> Column <bold>D</bold> Lip and column <bold>E</bold> Dorsal sepal <bold>F</bold> Lateral petal <bold>G</bold> Lateral sepal <bold>H</bold> Flattened lip. Bars: 5 mm (<bold>A, C, D, E, F, G, H</bold>); 1 mm (<bold>B</bold>). Line drawings by Kumi Hamasaki.</p></caption><graphic xmlns:xlink="http://www.w3.org/1999/xlink" xlink:href="phytokeys-073-125-g003.jpg" position="float" orientation="portrait" xlink:type="simple" id="oo_109395.jpg"/></fig></tp:treatment-sec><tp:treatment-sec sec-type="Conservation" id="SECID0EBNAC"><title>Conservation.</title><p>
            <bold>IUCN red list category</bold>: Critically Endangered, [<abbrev xmlns:xlink="http://www.w3.org/1999/xlink" xlink:title="Critically Endangered" id="ABBRID0EJNAC" xlink:type="simple">CR</abbrev> D1]. To date, the distribution of <italic><tp:taxon-name><tp:taxon-name-part taxon-name-part-type="genus">Lecanorchis</tp:taxon-name-part> <tp:taxon-name-part taxon-name-part-type="species">tabugawaensis</tp:taxon-name-part></tp:taxon-name></italic> appears to be restricted to two locations, separated by ca. 1.5 kilometers, along the Tabu and Onna Rivers at an elevation of ca. 100-180 m on the lower slopes of Mt. Aiko on the eastern Yakushima Island. The two known locations are located in humid evergreen broadleaved forests dominated by <italic><tp:taxon-name><tp:taxon-name-part taxon-name-part-type="genus">Castanopsis</tp:taxon-name-part> <tp:taxon-name-part taxon-name-part-type="species">sieboldii</tp:taxon-name-part></tp:taxon-name></italic> (Makino) Hatus. ex T.Yamaz. &amp; Mashiba and <italic><tp:taxon-name><tp:taxon-name-part taxon-name-part-type="genus">Distylium</tp:taxon-name-part> <tp:taxon-name-part taxon-name-part-type="species">racemosum</tp:taxon-name-part></tp:taxon-name></italic> Siebold &amp; Zucc. <italic><tp:taxon-name><tp:taxon-name-part taxon-name-part-type="genus">Lecanorchis</tp:taxon-name-part> <tp:taxon-name-part taxon-name-part-type="species">tabugawaensis</tp:taxon-name-part></tp:taxon-name></italic> flowers in mid-July to early-August, and each location consists of only dozens of flowering individuals. The population of <italic><tp:taxon-name><tp:taxon-name-part taxon-name-part-type="genus">Lecanorchis</tp:taxon-name-part> <tp:taxon-name-part taxon-name-part-type="species">tabugawaensis</tp:taxon-name-part></tp:taxon-name></italic> contains less than 50 mature plants, and at present we are not aware of any other locality where this species persists. Therefore, <italic><tp:taxon-name><tp:taxon-name-part taxon-name-part-type="genus">Lecanorchis</tp:taxon-name-part> <tp:taxon-name-part taxon-name-part-type="species">tabugawaensis</tp:taxon-name-part></tp:taxon-name></italic> is classified as <abbrev xmlns:xlink="http://www.w3.org/1999/xlink" xlink:title="Critically Endangered" id="ABBRID0EMPAC" xlink:type="simple">CR</abbrev> under Criterion D1 (<xref ref-type="bibr" rid="B14">IUCN 2014</xref>).</p><p>Although the lowland humid evergreen forests flanking the rivers in Yakushima Island have previously been identified as hotspots for endemic plant species, only a small proportion of the area is currently under protection (<xref ref-type="bibr" rid="B43">Yahara et al. 1987</xref>). This is in spite of the fact that 61% (20989 ha) of Yakushima Island is designated as a National Park, and 21% (10747 ha) is a World Natural Heritage site (<xref ref-type="bibr" rid="B44">Yahara and Tsukaya 2008</xref>). Consequently, one of the two locations of <italic><tp:taxon-name><tp:taxon-name-part taxon-name-part-type="genus">Lecanorchis</tp:taxon-name-part> <tp:taxon-name-part taxon-name-part-type="species">tabugawaensis</tp:taxon-name-part></tp:taxon-name></italic> remains unprotected in an evergreen forest along the Tabu River adjacent to a <italic><tp:taxon-name><tp:taxon-name-part taxon-name-part-type="genus">Cryptomeria</tp:taxon-name-part> <tp:taxon-name-part taxon-name-part-type="species">japonica</tp:taxon-name-part></tp:taxon-name></italic> (L.f.) plantation that has recently been cut. The area also harbors rare mycoheterotrophic plants, such as <italic><tp:taxon-name><tp:taxon-name-part taxon-name-part-type="genus">Gastrodia</tp:taxon-name-part> <tp:taxon-name-part taxon-name-part-type="species">uraiensis</tp:taxon-name-part></tp:taxon-name></italic> T.C.Hsu &amp; C.M.Kuo, <italic><tp:taxon-name><tp:taxon-name-part taxon-name-part-type="genus">Gastrodia</tp:taxon-name-part> <tp:taxon-name-part taxon-name-part-type="species">takeshimensis</tp:taxon-name-part></tp:taxon-name></italic> Suetsugu, and <italic><tp:taxon-name><tp:taxon-name-part taxon-name-part-type="genus">Gastrodia</tp:taxon-name-part> <tp:taxon-name-part taxon-name-part-type="species">albida</tp:taxon-name-part></tp:taxon-name></italic> T.C.Hsu &amp; C.M.Kuo. Considering these mycoheterotrophs are completely dependent on their unique host fungi (e.g. <xref ref-type="bibr" rid="B37">Suetsugu et al. 2014b</xref>), it is important to conserve the entire ecosystem of their surrounding habitat. Further regulations restricting forest logging and construction are therefore required to conserve the flora, fauna, and the numerous endemic species restricted to low altitude habitats on Yakushima Island.</p></tp:treatment-sec><tp:treatment-sec sec-type="etymology" id="SECID0EYBAE"><title>Etymology.</title><p>The specific epithet is derived from“Tabugawa”, which is the Japanese name for the Tabu River, the type locality that also harbors other rare mycoheterotrophic plants.</p></tp:treatment-sec><tp:treatment-sec sec-type="Taxonomic notes" id="SECID0E4BAE"><title>Taxonomic notes.</title><p><italic><tp:taxon-name><tp:taxon-name-part taxon-name-part-type="genus">Lecanorchis</tp:taxon-name-part> <tp:taxon-name-part taxon-name-part-type="species">tabugawaensis</tp:taxon-name-part></tp:taxon-name></italic> is similar to <italic><tp:taxon-name><tp:taxon-name-part taxon-name-part-type="genus">Lecanorchis</tp:taxon-name-part> <tp:taxon-name-part taxon-name-part-type="species">nigricans</tp:taxon-name-part></tp:taxon-name></italic> Honda and <italic><tp:taxon-name><tp:taxon-name-part taxon-name-part-type="genus">Lecanorchis</tp:taxon-name-part> <tp:taxon-name-part taxon-name-part-type="species">taiwaniana</tp:taxon-name-part></tp:taxon-name></italic> S.S. Ying. <italic><tp:taxon-name><tp:taxon-name-part taxon-name-part-type="genus">Lecanorchis</tp:taxon-name-part> <tp:taxon-name-part taxon-name-part-type="species">taiwaniana</tp:taxon-name-part></tp:taxon-name></italic> has often been treated as a synonym of <italic><tp:taxon-name><tp:taxon-name-part taxon-name-part-type="genus">Lecanorchis</tp:taxon-name-part> <tp:taxon-name-part taxon-name-part-type="species">nigricans</tp:taxon-name-part></tp:taxon-name></italic> Honda, a species known to be found in Japan, China, and Taiwan (<xref ref-type="bibr" rid="B19">Su 2000</xref>; Chen et al. 2009; <xref ref-type="bibr" rid="B8">Govaerts et al. 2016</xref>). However, this is based on the ambigu<!--PageBreak-->ity of the original description by <xref ref-type="bibr" rid="B45">Ying (1987)</xref>. <xref ref-type="bibr" rid="B39">Suetsugu et al. (2016b)</xref> reported that <italic><tp:taxon-name><tp:taxon-name-part taxon-name-part-type="genus">Lecanorchis</tp:taxon-name-part> <tp:taxon-name-part taxon-name-part-type="species">taiwaniana</tp:taxon-name-part></tp:taxon-name></italic> can be easily distinguished from <italic><tp:taxon-name><tp:taxon-name-part taxon-name-part-type="genus">Lecanorchis</tp:taxon-name-part> <tp:taxon-name-part taxon-name-part-type="species">nigricans</tp:taxon-name-part></tp:taxon-name></italic> by a combination of several characters (Table <xref ref-type="table" rid="T1">1</xref>), including the longer peduncles, the longer rachis, the longer internodes, the narrower sepals and petals, the slightly 3-lobed labellum, the bright brown ascending capsules, the column that is more than half-fused with the labellum, the pubescence at the base of the column and the paler rachis coloration, based on the knowledge obtained by the newly discovered specimens. In addition, the differences of <italic><tp:taxon-name><tp:taxon-name-part taxon-name-part-type="genus">Lecanorchis</tp:taxon-name-part> <tp:taxon-name-part taxon-name-part-type="species">taiwaniana</tp:taxon-name-part></tp:taxon-name></italic> (junior synonym: <italic><tp:taxon-name><tp:taxon-name-part taxon-name-part-type="genus">Lecanorchis</tp:taxon-name-part> <tp:taxon-name-part taxon-name-part-type="species">amethystea</tp:taxon-name-part></tp:taxon-name></italic>) and <italic><tp:taxon-name><tp:taxon-name-part taxon-name-part-type="genus">Lecanorchis</tp:taxon-name-part> <tp:taxon-name-part taxon-name-part-type="species">nigricans</tp:taxon-name-part></tp:taxon-name></italic> have been clearly stated <!--PageBreak--><!--PageBreak-->by not only <xref ref-type="bibr" rid="B39">Suetsugu et al. (2016b)</xref> but also <xref ref-type="bibr" rid="B17">Sawa et al. (2006)</xref>, <xref rid="B13" ref-type="bibr">Hsu and Chung (2010)</xref> and <xref ref-type="bibr" rid="B15">Lin et al. (2016)</xref>.</p><table-wrap id="T1" position="float" orientation="portrait"><label>Table 1.</label><caption><p>Morphological comparison between <italic><tp:taxon-name><tp:taxon-name-part taxon-name-part-type="genus">Lecanorchis</tp:taxon-name-part> <tp:taxon-name-part taxon-name-part-type="species">tabugawaensis</tp:taxon-name-part></tp:taxon-name></italic> and its related species.</p></caption><table id="TID0EDMAG" rules="all"><tbody><tr><th rowspan="1" colspan="1">Characters</th><th rowspan="1" colspan="1">
              <italic><tp:taxon-name><tp:taxon-name-part taxon-name-part-type="genus">Lecanorchis</tp:taxon-name-part> <tp:taxon-name-part taxon-name-part-type="species">tabugawaensis</tp:taxon-name-part></tp:taxon-name></italic>
            </th><th rowspan="1" colspan="1">
              <italic><tp:taxon-name><tp:taxon-name-part taxon-name-part-type="genus">Lecanorchis</tp:taxon-name-part> <tp:taxon-name-part taxon-name-part-type="species">taiwaniana</tp:taxon-name-part></tp:taxon-name></italic>
            </th><th rowspan="1" colspan="1">
              <italic><tp:taxon-name><tp:taxon-name-part taxon-name-part-type="genus">Lecanorchis</tp:taxon-name-part> <tp:taxon-name-part taxon-name-part-type="species">nigricans</tp:taxon-name-part></tp:taxon-name></italic>
            </th></tr><tr><td rowspan="1" colspan="1">Plant height</td><td rowspan="1" colspan="1">15–45 cm</td><td rowspan="1" colspan="1">15–45 cm</td><td rowspan="1" colspan="1">9–27 cm</td></tr><tr><td rowspan="1" colspan="1">Rachis color in developing stage</td><td rowspan="1" colspan="1">yellowish white</td><td rowspan="1" colspan="1">yellowish white</td><td rowspan="1" colspan="1">purplish white</td></tr><tr><td rowspan="1" colspan="1">Rachis color in fruiting stage</td><td rowspan="1" colspan="1">brownish black</td><td rowspan="1" colspan="1">brownish black</td><td rowspan="1" colspan="1">black</td></tr><tr><td rowspan="1" colspan="1">Rachis length</td><td rowspan="1" colspan="1">6–15 cm</td><td rowspan="1" colspan="1">(2–)6–15 cm</td><td rowspan="1" colspan="1">3–8 cm</td></tr><tr><td rowspan="1" colspan="1">Internode length of upper half of rachis</td><td rowspan="1" colspan="1">5–15 mm</td><td rowspan="1" colspan="1">5–15 mm</td><td rowspan="1" colspan="1">1–3 mm</td></tr><tr><td rowspan="1" colspan="1">Flower number</td><td rowspan="1" colspan="1">4–15</td><td rowspan="1" colspan="1">4–20</td><td rowspan="1" colspan="1">3–12</td></tr><tr><td rowspan="1" colspan="1">Sepal and petal color</td><td rowspan="1" colspan="1">yellowish white tinged with light purple</td><td rowspan="1" colspan="1">yellowish white tinged with light purple</td><td rowspan="1" colspan="1">purplish white</td></tr><tr><td rowspan="1" colspan="1">Width of sepal and lateral petal</td><td rowspan="1" colspan="1">2.0–2.5 mm</td><td rowspan="1" colspan="1">2.0–2.5(–3.0) mm</td><td rowspan="1" colspan="1">3.0–3.8 mm</td></tr><tr><td rowspan="1" colspan="1">Labellum shape</td><td rowspan="1" colspan="1">almost entire</td><td rowspan="1" colspan="1">indistinctly 3-lobed</td><td rowspan="1" colspan="1">almost entire</td></tr><tr><td rowspan="1" colspan="1">Colored area in labellum</td><td rowspan="1" colspan="1">ca. apical more than 2/3</td><td rowspan="1" colspan="1">ca. apical 1/4–1/5</td><td rowspan="1" colspan="1">ca. apical 1/3</td></tr><tr><td rowspan="1" colspan="1">Propotion of the columun fusion with labellum</td><td rowspan="1" colspan="1">2/5–1/2</td><td rowspan="1" colspan="1">3/5–2/3</td><td rowspan="1" colspan="1">ca. 1/2</td></tr><tr><td rowspan="1" colspan="1">Apical part of the adaxial labellum surface</td><td rowspan="1" colspan="1">glabrous</td><td rowspan="1" colspan="1">puberulent</td><td rowspan="1" colspan="1">puberulent</td></tr><tr><td rowspan="1" colspan="1">Pubescence at basal part of column</td><td rowspan="1" colspan="1">none</td><td rowspan="1" colspan="1">interspersed</td><td rowspan="1" colspan="1">none</td></tr><tr><td rowspan="1" colspan="1">Capsule color</td><td rowspan="1" colspan="1">bright brown</td><td rowspan="1" colspan="1">bright brown</td><td rowspan="1" colspan="1">black</td></tr><tr><td rowspan="1" colspan="1">Angle between capsule and inflorescence axis</td><td rowspan="1" colspan="1">20–45°</td><td rowspan="1" colspan="1">20–45°</td><td rowspan="1" colspan="1">70–90°</td></tr></tbody></table><table-wrap-foot><fn><p>Data of the related species from <xref ref-type="bibr" rid="B39">Suetsugu et al. (2016b)</xref></p></fn></table-wrap-foot></table-wrap><p>When comparing <italic><tp:taxon-name><tp:taxon-name-part taxon-name-part-type="genus">Lecanorchis</tp:taxon-name-part> <tp:taxon-name-part taxon-name-part-type="species">tabugawaensis</tp:taxon-name-part></tp:taxon-name></italic> to <italic><tp:taxon-name><tp:taxon-name-part taxon-name-part-type="genus">Lecanorchis</tp:taxon-name-part> <tp:taxon-name-part taxon-name-part-type="species">nigricans</tp:taxon-name-part></tp:taxon-name></italic>, <italic><tp:taxon-name><tp:taxon-name-part taxon-name-part-type="genus">Lecanorchis</tp:taxon-name-part> <tp:taxon-name-part taxon-name-part-type="species">tabugawaensis</tp:taxon-name-part></tp:taxon-name></italic> has the taller inflorescences; the longer and lighter colored rachis; the yellowish-white, narrower sepals and petals; and the brighter brown suberect capsules. These characteristics of <italic><tp:taxon-name><tp:taxon-name-part taxon-name-part-type="genus">Lecanorchis</tp:taxon-name-part> <tp:taxon-name-part taxon-name-part-type="species">tabugawaensis</tp:taxon-name-part></tp:taxon-name></italic> are shared with <italic><tp:taxon-name><tp:taxon-name-part taxon-name-part-type="genus">Lecanorchis</tp:taxon-name-part> <tp:taxon-name-part taxon-name-part-type="species">taiwaniana</tp:taxon-name-part></tp:taxon-name></italic> (Table <xref ref-type="table" rid="T1">1</xref>). However, <!--PageBreak--><italic><tp:taxon-name><tp:taxon-name-part taxon-name-part-type="genus">Lecanorchis</tp:taxon-name-part> <tp:taxon-name-part taxon-name-part-type="species">tabugawaensis</tp:taxon-name-part></tp:taxon-name></italic> can be distinguished from <italic><tp:taxon-name><tp:taxon-name-part taxon-name-part-type="genus">Lecanorchis</tp:taxon-name-part> <tp:taxon-name-part taxon-name-part-type="species">taiwaniana</tp:taxon-name-part></tp:taxon-name></italic> by column morphology (straight vs. slightly curved), the pubescence at the base of the column (none vs. interspersed), labellum morphology (almost entire vs. 3-lobed), the width of the labellum when flattened (ca.5 mm vs. 6–7 mm), the proportion of the column fused with the labellum (2/5~1/2 vs. 1/2~2/3), the colored area of the labellum (2/3~1 vs. 1/4~1/5), and the apical part of the adaxial labellum surface (glabrous vs. puberulent for <italic><tp:taxon-name><tp:taxon-name-part taxon-name-part-type="genus">Lecanorchis</tp:taxon-name-part> <tp:taxon-name-part taxon-name-part-type="species">tabugawaensis</tp:taxon-name-part></tp:taxon-name></italic> and <italic><tp:taxon-name><tp:taxon-name-part taxon-name-part-type="genus">Lecanorchis</tp:taxon-name-part> <tp:taxon-name-part taxon-name-part-type="species">taiwaniana</tp:taxon-name-part></tp:taxon-name></italic>, respectively; see also Table <xref ref-type="table" rid="T1">1</xref>).</p></tp:treatment-sec><tp:treatment-sec sec-type="ecology" id="SECID0EESAE"><title>Ecology.</title><p>Investigation on the column morphology suggested that the rostellum of <italic><tp:taxon-name><tp:taxon-name-part taxon-name-part-type="genus">Lecanorchis</tp:taxon-name-part> <tp:taxon-name-part taxon-name-part-type="species">tabugawaensis</tp:taxon-name-part></tp:taxon-name></italic> is not very developed, as it does not function as a physical barrier between the stigma and the pollinia. As such, columns excised from flowers about one day after anthesis exhibit contact between the pollinia and the stigma because the pollinia begins to drop downward onto the stigma from the clinandrium. However, autonomous self-pollination in a bud stage is unlikely to occur because columns from the buds picked about a day before flower opening showed that pollinia are usually compacted within the clinandrium and basally inserted behind the apex of the stigma.</p><p>Autonomous self-pollination in <tp:taxon-name><tp:taxon-name-part taxon-name-part-type="family">Orchidaceae</tp:taxon-name-part></tp:taxon-name> has previously been reported in various species, including the <tp:taxon-name><tp:taxon-name-part taxon-name-part-type="subfamily">Vanilloideae</tp:taxon-name-part></tp:taxon-name> subfamily, under which <italic><tp:taxon-name><tp:taxon-name-part taxon-name-part-type="genus">Lecanorchis</tp:taxon-name-part></tp:taxon-name></italic> belongs (e.g. <xref ref-type="bibr" rid="B23">Suetsugu 2013b</xref>, <xref ref-type="bibr" rid="B26">2015b</xref>). Autonomous self-pollination has been proposed as an evolutionary response to ensure reproductive success given a lack of pollinators when the frequency of pollination is regularly quite low (<xref ref-type="bibr" rid="B3">Baker 1955</xref>). Mycoheterotrophic plants are often found growing on the dense forest floor, shaded by woodland or scrub. It can be theorized that mycoheterotrophy developed as an adaptation for these species to survive in such low-light conditions (<xref ref-type="bibr" rid="B4">Bidartondo et al. 2004</xref>). At the same time, pollinators may not be particularly suited to such low-light environments (<xref ref-type="bibr" rid="B10">Herrera 1995</xref>, <xref ref-type="bibr" rid="B11">1997</xref>), thus indirectly creating a problem for plant reproduction if pollinators are unlikely to visit these areas. It appears that most of the mycoheterotrophic species investigated to date (especially nectarless species) have indeed abandoned an insect-mediated pollination system in favor of self-pollination (e.g. <xref ref-type="bibr" rid="B22">Suetsugu 2013a</xref>, <xref ref-type="bibr" rid="B23">b</xref>; <xref ref-type="bibr" rid="B24">Suetsugu 2014</xref>a; <xref ref-type="bibr" rid="B27">Suetsugu 2015c</xref>). Thus, autogamy in <italic><tp:taxon-name><tp:taxon-name-part taxon-name-part-type="genus">Lecanorchis</tp:taxon-name-part> <tp:taxon-name-part taxon-name-part-type="species">tabugawaensis</tp:taxon-name-part></tp:taxon-name></italic> can also be considered a reproductive assurance to compensate for pollinator limitation due to their lack of nectar and pollinators’ habitat preferences.</p></tp:treatment-sec><ref-list><ref id="B14"><mixed-citation xmlns:xlink="http://www.w3.org/1999/xlink" xlink:type="simple">
          <institution xlink:type="simple">IUCN</institution> (<year>2014</year>) <source>Guidelines for using the IUCN Red List Categories and Criteria. Version 11</source>. Prepared by the <publisher-name>Standards and Petitions Subcommittee</publisher-name>. <ext-link xlink:type="simple" ext-link-type="uri" xlink:href="http://www.iucnredlist.org/documents/RedListGuidelines.pdf">http://www.iucnredlist.org/documents/RedListGuidelines.pdf</ext-link> [<date-in-citation content-type="access-date">accessed 22 September 2016</date-in-citation>]</mixed-citation></ref><ref id="B43"><mixed-citation xmlns:xlink="http://www.w3.org/1999/xlink" xlink:type="simple">
          <person-group><name name-style="western"><surname>Yahara</surname><given-names>T</given-names></name><name name-style="western"><surname>Ohba</surname><given-names>H</given-names></name><name name-style="western"><surname>Murata</surname><given-names>J</given-names></name><name name-style="western"><surname>Iwatsuki</surname><given-names>K</given-names></name></person-group> (<year>1987</year>) <article-title>Taxonomic review of vascular plants endemic to Yakushima Island, Japan.</article-title> <source>Journal of the Faculty of Science, University of Tokyo: Section III: Botany</source> <volume>14</volume>: <fpage>69</fpage>–<lpage>119</lpage>.</mixed-citation></ref><ref id="B44"><mixed-citation xmlns:xlink="http://www.w3.org/1999/xlink" xlink:type="simple">
          <person-group><name name-style="western"><surname>Yahara</surname><given-names>T</given-names></name><name name-style="western"><surname>Tsukaya</surname><given-names>H</given-names></name></person-group> (<year>2008</year>) <article-title><italic><tp:taxon-name><tp:taxon-name-part taxon-name-part-type="genus">Oxygyne</tp:taxon-name-part> <tp:taxon-name-part taxon-name-part-type="species">yamashitae</tp:taxon-name-part></tp:taxon-name></italic>, a new species of <tp:taxon-name><tp:taxon-name-part taxon-name-part-type="family">Thismiaceae</tp:taxon-name-part></tp:taxon-name> from Yaku Island, Japan.</article-title> <source>Acta phytotaxonomica et geobotanica</source> <volume>59</volume>: <fpage>97</fpage>–<lpage>104</lpage>.</mixed-citation></ref><ref id="B37"><mixed-citation xmlns:xlink="http://www.w3.org/1999/xlink" xlink:type="simple">
          <person-group><name name-style="western"><surname>Suetsugu</surname><given-names>K</given-names></name><name name-style="western"><surname>Kawakita</surname><given-names>A</given-names></name><name name-style="western"><surname>Kato</surname><given-names>M</given-names></name></person-group> (<year>2014b</year>) <article-title>Evidence for specificity to <italic><tp:taxon-name><tp:taxon-name-part taxon-name-part-type="genus">Glomus</tp:taxon-name-part></tp:taxon-name></italic> group Ab in two Asian mycoheterotrophic <italic><tp:taxon-name><tp:taxon-name-part taxon-name-part-type="genus">Burmannia</tp:taxon-name-part></tp:taxon-name></italic> species.</article-title> <source>Plant Species Biology</source> <volume>29</volume>: <fpage>57</fpage>–<lpage>64</lpage>. doi: <ext-link xlink:type="simple" ext-link-type="doi" xlink:href="10.1111/j.1442-1984.2012.00387.x">10.1111/j.1442-1984.2012.00387.x</ext-link></mixed-citation></ref><ref id="B19"><mixed-citation xmlns:xlink="http://www.w3.org/1999/xlink" xlink:type="simple">
          <person-group><name name-style="western"><surname>Su</surname><given-names>HJ</given-names></name></person-group> (<year>2000</year>) <article-title><italic><tp:taxon-name><tp:taxon-name-part taxon-name-part-type="genus">Lecanorchis</tp:taxon-name-part></tp:taxon-name></italic>.</article-title> In: <person-group><name name-style="western"><surname>Huang</surname><given-names>TC</given-names></name></person-group> (<role>Ed.</role>) <source>Flora of Taiwan</source> (<edition>2nd edn</edition>) – <volume>Volume 5</volume>. <publisher-name>Department of Botany, National Taiwan University</publisher-name>, <publisher-loc>Taipei</publisher-loc>, <fpage>932</fpage>–<lpage>936</lpage>.</mixed-citation></ref><ref id="B8"><mixed-citation xmlns:xlink="http://www.w3.org/1999/xlink" xlink:type="simple">
          <person-group><name name-style="western"><surname>Govaerts</surname><given-names>R</given-names></name><name name-style="western"><surname>Bernet</surname><given-names>P</given-names></name><name name-style="western"><surname>Kratochvil</surname><given-names>K</given-names></name><name name-style="western"><surname>Gerlach</surname><given-names>G</given-names></name><name name-style="western"><surname>Carr</surname><given-names>G</given-names></name><name name-style="western"><surname>Alrich</surname><given-names>P</given-names></name><name name-style="western"><surname>Pridgeon</surname><given-names>AM</given-names></name><name name-style="western"><surname>Pfahl</surname><given-names>J</given-names></name><name name-style="western"><surname>Campacci</surname><given-names>MA</given-names></name><name name-style="western"><surname>Holland Baptista</surname><given-names>D</given-names></name><name name-style="western"><surname>Tigges</surname><given-names>H</given-names></name><name name-style="western"><surname>Shaw</surname><given-names>J</given-names></name><name name-style="western"><surname>Cribb</surname><given-names>PJ</given-names></name><name name-style="western"><surname>George</surname><given-names>A</given-names></name><name name-style="western"><surname>Kreuz</surname><given-names>K</given-names></name><name name-style="western"><surname>Wood</surname><given-names>JJ</given-names></name></person-group> (<year>2016</year>) <source>World Checklist of <tp:taxon-name><tp:taxon-name-part taxon-name-part-type="family">Orchidaceae</tp:taxon-name-part></tp:taxon-name></source>. <publisher-name>Facilitated by the Royal Botanic Gardens</publisher-name>, <publisher-loc>Kew</publisher-loc>. <ext-link xlink:type="simple" ext-link-type="uri" xlink:href="http://apps.kew.org/wcsp/namedetail.do?name_id=109178">http://apps.kew.org/wcsp/namedetail.do?name_id=109178</ext-link> [<date-in-citation content-type="access-date">accessed on 31 January 2016</date-in-citation>]</mixed-citation></ref><ref id="B45"><mixed-citation xmlns:xlink="http://www.w3.org/1999/xlink" xlink:type="simple">
          <person-group><name name-style="western"><surname>Ying</surname><given-names>SS</given-names></name></person-group> (<year>1987</year>) <article-title>Miscellaneous notes on the flora of Taiwan (VI).</article-title> <source>Quarterly Journal of Chinese Forestry</source> <volume>20</volume>: <fpage>123</fpage>–<lpage>137</lpage>.</mixed-citation></ref><ref id="B39"><mixed-citation xmlns:xlink="http://www.w3.org/1999/xlink" xlink:type="simple">
          <person-group><name name-style="western"><surname>Suetsugu</surname><given-names>K</given-names></name><name name-style="western"><surname>Hsu</surname><given-names>TC</given-names></name><name name-style="western"><surname>Fukunaga</surname><given-names>H</given-names></name><name name-style="western"><surname>Sawa</surname><given-names>S</given-names></name></person-group> (<year>2016b</year>) <article-title>Epitypification, emendation and synonymy of <italic><tp:taxon-name><tp:taxon-name-part taxon-name-part-type="genus">Lecanorchis</tp:taxon-name-part> <tp:taxon-name-part taxon-name-part-type="species">taiwaniana</tp:taxon-name-part></tp:taxon-name></italic> (Vanilleae, <tp:taxon-name><tp:taxon-name-part taxon-name-part-type="subfamily">Vanilloideae</tp:taxon-name-part></tp:taxon-name>, <tp:taxon-name><tp:taxon-name-part taxon-name-part-type="family">Orchidaceae</tp:taxon-name-part></tp:taxon-name>).</article-title> <source>Phytotaxa</source> <volume>265</volume>(<issue>2</issue>): <fpage>157</fpage>–<lpage>163</lpage>. doi: <ext-link xlink:type="simple" ext-link-type="doi" xlink:href="10.11646/phytotaxa.265.2.8">10.11646/phytotaxa.265.2.8</ext-link></mixed-citation></ref><ref id="B17"><mixed-citation xmlns:xlink="http://www.w3.org/1999/xlink" xlink:type="simple">
          <person-group><name name-style="western"><surname>Sawa</surname><given-names>Y</given-names></name><name name-style="western"><surname>Fukunaga</surname><given-names>H</given-names></name><name name-style="western"><surname>Sawa</surname><given-names>S</given-names></name></person-group> (<year>2006</year>) <article-title><italic><tp:taxon-name><tp:taxon-name-part taxon-name-part-type="genus">Lecanorchis</tp:taxon-name-part> <tp:taxon-name-part taxon-name-part-type="species">amethystea</tp:taxon-name-part></tp:taxon-name></italic> (<tp:taxon-name><tp:taxon-name-part taxon-name-part-type="family">Orchidaceae</tp:taxon-name-part></tp:taxon-name>), a new species from Kochi Prefecture, Japan.</article-title> <source>Acta Phytotaxonomica et Geobotanica</source> <volume>57</volume>: <fpage>123</fpage>–<lpage>128</lpage>.</mixed-citation></ref><ref id="B13"><mixed-citation xmlns:xlink="http://www.w3.org/1999/xlink" xlink:type="simple">
          <person-group><name name-style="western"><surname>Hsu</surname><given-names>TC</given-names></name><name name-style="western"><surname>Chung</surname><given-names>SW</given-names></name></person-group> (<year>2010</year>) <article-title>Supplements to the Orchid Flora of Taiwan (V).</article-title> <source>Taiwania</source> <volume>55</volume>: <fpage>363</fpage>–<lpage>369</lpage>.</mixed-citation></ref><ref id="B15"><mixed-citation xmlns:xlink="http://www.w3.org/1999/xlink" xlink:type="simple">
          <person-group><name name-style="western"><surname>Lin</surname><given-names>TP</given-names></name><name name-style="western"><surname>Liu</surname><given-names>HY</given-names></name><name name-style="western"><surname>Hsieh</surname><given-names>CF</given-names></name><name name-style="western"><surname>Wang</surname><given-names>KH</given-names></name></person-group> (<year>2016</year>) <article-title>Complete list of the native orchids of Taiwan and their type information.</article-title> <source>Taiwania</source> <volume>61</volume>: <fpage>78</fpage>–<lpage>126</lpage>.</mixed-citation></ref><ref id="B23"><mixed-citation xmlns:xlink="http://www.w3.org/1999/xlink" xlink:type="simple">
          <person-group><name name-style="western"><surname>Suetsugu</surname><given-names>K</given-names></name></person-group> (<year>2013b</year>) <article-title>Autogamous fruit set in a mycoheterotrophic orchid <italic><tp:taxon-name><tp:taxon-name-part taxon-name-part-type="genus">Cyrtosia</tp:taxon-name-part> <tp:taxon-name-part taxon-name-part-type="species">septentrionalis</tp:taxon-name-part></tp:taxon-name></italic>.</article-title> <source>Plant Systematics and Evolution</source> <volume>299</volume>: <fpage>481</fpage>–<lpage>486</lpage>. doi: <ext-link xlink:type="simple" ext-link-type="doi" xlink:href="10.1007/s00606-012-0736-z">10.1007/s00606-012-0736-z</ext-link></mixed-citation></ref><ref id="B26"><mixed-citation xmlns:xlink="http://www.w3.org/1999/xlink" xlink:type="simple">
          <person-group><name name-style="western"><surname>Suetsugu</surname><given-names>K</given-names></name></person-group> (<year>2015b</year>) <article-title>Autonomous self-pollination in the nectarless orchid <italic><tp:taxon-name><tp:taxon-name-part taxon-name-part-type="genus">Pogonia</tp:taxon-name-part> <tp:taxon-name-part taxon-name-part-type="species">minor</tp:taxon-name-part></tp:taxon-name></italic>.</article-title> <source>Plant Species Biology</source> <volume>30</volume>: <fpage>37</fpage>–<lpage>41</lpage>. doi: <ext-link xlink:type="simple" ext-link-type="doi" xlink:href="10.1111/1442-1984.12037">10.1111/1442-1984.12037</ext-link></mixed-citation></ref><ref id="B3"><mixed-citation xmlns:xlink="http://www.w3.org/1999/xlink" xlink:type="simple">
          <person-group><name name-style="western"><surname>Baker</surname><given-names>HG</given-names></name></person-group> (<year>1955</year>) <article-title>Self-compatibility and establishment after ‘‘long distance’’ dispersal.</article-title> <source>Evolution</source> <volume>9</volume>: <fpage>347</fpage>–<lpage>348</lpage>. doi: <ext-link xlink:type="simple" ext-link-type="doi" xlink:href="10.2307/2405656">10.2307/2405656</ext-link></mixed-citation></ref><ref id="B4"><mixed-citation xmlns:xlink="http://www.w3.org/1999/xlink" xlink:type="simple">
          <person-group><name name-style="western"><surname>Bidartondo</surname><given-names>MI</given-names></name><name name-style="western"><surname>Burghardt</surname><given-names>B</given-names></name><name name-style="western"><surname>Gebauer</surname><given-names>G</given-names></name><name name-style="western"><surname>Bruns</surname><given-names>TD</given-names></name><name name-style="western"><surname>Read</surname><given-names>DJ</given-names></name></person-group> (<year>2004</year>) <article-title>Changing partners in the dark: isotopic and molecular evidence of ectomycorrhizal liaisons between forest orchids and trees.</article-title> <source>Proceedings of the Royal Society B</source> <volume>271</volume>: <fpage>1799</fpage>–<lpage>1806</lpage>. doi: <ext-link xlink:type="simple" ext-link-type="doi" xlink:href="10.1098/rspb.2004.2807">10.1098/rspb.2004.2807</ext-link></mixed-citation></ref><ref id="B10"><mixed-citation xmlns:xlink="http://www.w3.org/1999/xlink" xlink:type="simple">
          <person-group><name name-style="western"><surname>Herrera</surname><given-names>CM</given-names></name></person-group> (<year>1995</year>) <article-title>Floral biology, microclimate, and pollination by ectothermic bees in an early-blooming herb.</article-title> <source>Ecology</source> <volume>76</volume>: <fpage>218</fpage>–<lpage>228</lpage>. doi: <ext-link xlink:type="simple" ext-link-type="doi" xlink:href="10.2307/1940644">10.2307/1940644</ext-link></mixed-citation></ref><ref id="B11"><mixed-citation xmlns:xlink="http://www.w3.org/1999/xlink" xlink:type="simple">
          <person-group><name name-style="western"><surname>Herrera</surname><given-names>CM</given-names></name></person-group> (<year>1997</year>) <article-title>Thermal biology and foraging responses of insect pollinators to the forest floor irradiance mosaic.</article-title> <source>Oikos</source> <volume>78</volume>: <fpage>601</fpage>–<lpage>611</lpage>. doi: <ext-link xlink:type="simple" ext-link-type="doi" xlink:href="10.2307/3545623">10.2307/3545623</ext-link></mixed-citation></ref><ref id="B22"><mixed-citation xmlns:xlink="http://www.w3.org/1999/xlink" xlink:type="simple">
          <person-group><name name-style="western"><surname>Suetsugu</surname><given-names>K</given-names></name></person-group> (<year>2013a</year>) <article-title><italic><tp:taxon-name><tp:taxon-name-part taxon-name-part-type="genus">Gastrodia</tp:taxon-name-part> <tp:taxon-name-part taxon-name-part-type="species">takeshimensis</tp:taxon-name-part></tp:taxon-name></italic> (<tp:taxon-name><tp:taxon-name-part taxon-name-part-type="family">Orchidaceae</tp:taxon-name-part></tp:taxon-name>), a new mycoheterotrophic species from Japan.</article-title> <source>Annales Botanici Fennici</source> <volume>50</volume>: <fpage>375</fpage>–<lpage>378</lpage>. doi: <ext-link xlink:type="simple" ext-link-type="doi" xlink:href="10.5735/085.050.0613">10.5735/085.050.0613</ext-link></mixed-citation></ref><ref id="B24"><mixed-citation xmlns:xlink="http://www.w3.org/1999/xlink" xlink:type="simple">
          <person-group><name name-style="western"><surname>Suetsugu</surname><given-names>K</given-names></name></person-group> (<year>2014</year>) <article-title><italic><tp:taxon-name><tp:taxon-name-part taxon-name-part-type="genus">Gastrodia</tp:taxon-name-part> <tp:taxon-name-part taxon-name-part-type="species">flexistyloides</tp:taxon-name-part></tp:taxon-name></italic> (<tp:taxon-name><tp:taxon-name-part taxon-name-part-type="family">Orchidaceae</tp:taxon-name-part></tp:taxon-name>), a new mycoheterotrophic plant with complete cleistogamy from Japan.</article-title> <source>Phytotaxa</source> <volume>175</volume>: <fpage>270</fpage>–<lpage>274</lpage>. doi: <ext-link xlink:type="simple" ext-link-type="doi" xlink:href="10.11646/phytotaxa.175.5.5">10.11646/phytotaxa.175.5.5</ext-link></mixed-citation></ref><ref id="B27"><mixed-citation xmlns:xlink="http://www.w3.org/1999/xlink" xlink:type="simple">
          <person-group><name name-style="western"><surname>Suetsugu</surname><given-names>K</given-names></name></person-group> (<year>2015c</year>) <article-title>Autonomous self-pollination and insect visitors in partially and fully mycoheterotrophic species of <italic><tp:taxon-name><tp:taxon-name-part taxon-name-part-type="genus">Cymbidium</tp:taxon-name-part></tp:taxon-name></italic> (<tp:taxon-name><tp:taxon-name-part taxon-name-part-type="family">Orchidaceae</tp:taxon-name-part></tp:taxon-name>).</article-title> <source>Journal of Plant Research</source> <volume>128</volume>: <fpage>115</fpage>–<lpage>125</lpage>. doi: <ext-link xlink:type="simple" ext-link-type="doi" xlink:href="10.1007/s10265-014-0669-4">10.1007/s10265-014-0669-4</ext-link></mixed-citation></ref></ref-list></tp:taxon-treatment>
